# Supplementary material for: Extremely Low-Frequency Electromagnetic Stimulation (ELF-EMS) Improves Neurological Outcome and Reduces Microglial Reactivity in a Rodent Model of Global Transient Stroke
Source: Int J Mol Sci. 2023 Jul 5;24(13):11117. doi: 10.3390/ijms241311117 (PMC10342400; doi:10.3390/ijms241311117)
Supplement: Supplementary file 1 [file ijms-24-11117-s001.zip]

Archive with 1 entries (1 files):
- ijms-2456697-supplementary.pdf
